# Supplementary material for: ATF4 Transcriptionally Activates SHH to Promote Proliferation, Invasion, and Migration of Gastric Cancer Cells
Source: Cancers (Basel). 2023 Feb 23;15(5):1429. doi: 10.3390/cancers15051429 (PMC10000907; doi:10.3390/cancers15051429)
Supplement: Supplementary file 1 [file cancers-15-01429-s001.zip]

Archive with 1 entries (1 files):
- cancers-2077317-supplementary.pdf
